# Supplementary material for: Overexpression of the Bacteriophage T4 motB Gene Alters H-NS Dependent Repression of Specific Host DNA
Source: Viruses. 2021 Jan 9;13(1):84. doi: 10.3390/v13010084 (PMC7827196; doi:10.3390/v13010084)
Supplement: Supplementary file 1 [file viruses-13-00084-s001.zip]

Archive with 5 entries (4 files):
- supplemental/
- supplemental/Viruses Supplemental Material.pdf
- __MACOSX/supplemental/._Viruses Supplemental Material.pdf
- supplemental/Tables S1-S6 11-25-20.xlsx
- __MACOSX/supplemental/._Tables S1-S6 11-25-20.xlsx
