# Supplementary material for: Overexpression of the Bacteriophage T4 motB Gene Alters H-NS Dependent Repression of Specific Host DNA
Source: Viruses. 2021 Jan 9;13(1):84. doi: 10.3390/v13010084 (PMC7827196; doi:10.3390/v13010084)
Supplement: Supplementary file 1 [file viruses-13-00084-s001.zip › supplemental/Tables S1-S6 11-25-20.xlsx]

## Sheet: Table S1
Primers	Sequence	Product Size
Pl8 short forward	CTTCTTCCCGCTGGAAATCT	218 bp
Pl8 short reverse	CTCAATTTCACCGGTTGGAG	218 bp
PproV forward	GCTCGCATCAATATTCATGCCACATTTGCC	272bp
PproV reverse	CGTCTTTTACGCCAAGCGATAGCCCAG	272 bp

## Sheet: Table S2
Locus_tag	Fold Change	MotB Mean Counts	Vector Mean Counts	Adj P-value	Gene	Function	Phage or Host	Previous Reports of H-NS Regulaton
ECD_RS02345	4.26546	24	5	0.00512951	hypothetical	immunity protein	Host	up-regulated by T7 gp5.5 or by H-NS C-terminal truncation (Ali et al., 2011)
ECD_RS02545	7.27209	29	4	0.000452226	zapA	cell division protein ZapA	Host
ECD_RS02660	2.13193	84	33	0.000327888	hypothetical	YlcI/YnfO family protein	DLP12 Prophage
ECD_RS02670	13.7196	198	12	4.91443e-23	nu1 pseudogene	lambda Nu1 DNA packaging protein, incomplete	lambdoid phage
ECD_RS03220	2.26634	76475	27896	2.18074e-05	tRNA-Leu	tRNA-Leu	Host
ECD_RS03715	2.61621	484	67	1.69077e-13	int	integrase	prophage
ECD_RS03720	15.24	30	2	0.000352236	xis	lambda excise protein (PL promoter)	lambda DE3
ECD_RS03725	7.14568	82	10	1.99076e-12	hypothetical	hypothetical protein	lambda DE3
ECD_RS03735	3.93696	78	16	1.47056e-05	ea22	lambda Ea22 protein (PL promoter)	lambda DE3
ECD_RS03740	11.3812	44	3	2.79091e-07	traR	TraR/DksA family transcriptional regulator (PL promoter)	lambda DE3
ECD_RS03745	14.4302	70	4	3.4903e-12	zapA pseudogene	truncated ZapA, frame shifted (PL promoter)	Host
ECD_RS03750	10.6708	42	3	1.11474e-06	hypothetical	lambda hypothetical protein (PL promoter)	lambda DE3	up-regulated by T7 gp5.5 but repressed by H-NS C-terminal truncation (Ali et al., 2011)
ECD_RS03755	9.54	37	3	1.08755e-07	hypothetical	lambda hypothetical protein (PL promoter)	lambda DE3	up-regulated by T7 gp5.5 but repressed by H-NS C-terminal truncation (Ali et al., 2011)
ECD_RS03760	10.859	88	7	3.16636e-17	exo	lambda exonuclease (PL promoter)	lambda DE3
ECD_RS03765	10.7671	167	13	4.40499e-32	bet	lambda Bet recombination protein (PL promoter)	lambda DE3
ECD_RS03770	33.4648	65	2	4.05405e-11	gam	lambda host-nuclease protein Gam (PL promoter)	lambda DE3
ECD_RS03775	243.11	53	0	9.87017e-09	kil	lambda Kil peptide, inhibitor of host cell division (PL promoter)	lambda DE3
ECD_RS03780	154.71	119	0	3.80764e-10	cIII	lambda CIII protein, inhibitor of CII degradation (PL promoter)	lambda DE3	down-regulated by H-NS C-terminal truncation (Ali et al., 2011)
ECD_RS03785	601.576	131	0	1.67272e-12	ea10	lambda Ea10 protein (PL promoter)	lambda DE3
ECD_RS03790	477.712	101	0	2.59818e-11	ral	lambda Ral protein, inhibitor of EcoK restriction (PL promoter)	lambda DE3
ECD_RS03795	250.072	54	0	6.51996e-09	N	lambda N proteinm, antiterminator (PL promoter)	lambda DE3
ECD_RS03800	4414.81	937	0	9.95052e-22	cI	lambda repressor protein cI (PL promoter)	lambda DE3
ECD_RS03805	954.882	208	0	1.8742e-14	cro	lambda cro protein, antirepressor (PL promoter)	lambda DE3
ECD_RS03810	2689.98	7117	2.3	2.58663e-71	cII	lambda cII protein, transcriptional activator (PR promoter)	lambda DE3	up-regulated by T7 gp5.5 but repressed by H-NS C-terminal truncation (Ali et al., 2011)
ECD_RS03815	1013.41	218	0	7.88719e-15	O	lambda O replication protein (PR promoter)	lambda DE3	down-regulated by H-NS C-terminal truncation (Ali et al., 2011)
ECD_RS03820	542.163	116	0	4.30124e-12	P	Lambda P replication protein (PR promoter)	lambda DE3
ECD_RS03825	157.37	34	0	2.71852e-07	ren	lambda ren protein (PR promoter)	lambda DE3	down-regulated by H-NS C-terminal truncation (Ali et al., 2011)
ECD_RS03830	803.92	171	0	1.3497e-13	hypothetical	lambda hypothetical protein (PR promoter)	lambda DE3
ECD_RS03835	835.491	177	0	8.34724e-14	Q	lambda Q protein, antiterminator (PR promoter)	lambda DE3	down-regulated by H-NS C-terminal truncation (Ali et al., 2011)
ECD_RS03840	1086.89	234	0	6.77445e-15	S	lambda S protein, phage holin (PR' promoter)	lambda DE3
ECD_RS03845	1074	449	0	7.88719e-15	R	lambda R protein, lysozyme (PR' promoter)	lambda DE3
ECD_RS03855	5.01889	1792	303	1.91626e-16	bor	lambda Bor protein precursor	lambda DE3
ECD_RS03860	1479.14	319	0	3.73158e-16	ybcV	DLP12 prophage YbcV protein	prophage	up-regulated by T7 gp5.5 (Ali et al, 2011)
ECD_RS03865	1213.45	290	0	4.77524e-15	ybcW	DLP12 prophage hypothetical protein	prophage	up-regulated by T7 gp5.5 (Ali et al, 2011); up-regulated in hns/stpA deletion (Ueda et al., 2013)
ECD_RS03870	168.58	133	1	2.10488e-10	hypothetical	hypothetical protein	lambda DE3
ECD_RS03875	32.4726	290	8	3.5523e-41	nu1	lambda Nu1 DNA packaging protein (PR' promoter)	lambda DE3
ECD_RS03915	237.846	99	0	5.13741e-09	fll	lambda Fll protein, head-tail connector (PR' promoter)	lambda DE3
ECD_RS03920	827.495	184	0	1.49274e-13	Z	lambda Z protein, tail component (PR' promoter)	lambda DE3
ECD_RS03925	124.547	241	2	3.68782e-23	U	lambda U protein, tail component (PR' promoter)	lambda DE3
ECD_RS03930	203.718	159	1	2.36622e-11	V	lambda V protein, tail component (PR' promoter)	lambda DE3
ECD_RS03970	2.63926	319	103	0.000117958	J	lambda J protein, tip attachment protein (PR' promoter)	lambda DE3
ECD_RS03975	15.1585	417	23	6.32899e-60	lom	lambda Lom protein outer membrane (PR' promoter)	lambda DE3
ECD_RS03980	104.428	606	5	2.4655e-61	hypothetical	lambda hypothetical protein (PL promoter)	lambda DE3
ECD_RS03990	12.2279	611	43	5.74274e-58	ea59	lambda Ea59 protein	lambda DE3
ECD_RS03995	2.38266	289	105	1.20139e-08	ybhB	putative kinase inhibitor	Host
ECD_RS04000	8.32957	328	34	7.52992e-52	bioA	adenosylmethionine--8-amino-7-oxononanoate transaminase	Host	up-regulated by phage l gene Q product (Krell et al., 1972)
ECD_RS04005	8.3576	380	39	1.11406e-55	bioB	biotin synthase	Host	up-regulated by phage l gene Q product (Krell et al., 1972)
ECD_RS04010	10.6928	328	26	2.08536e-38	bioF	8-amino-7-oxononanoate synthase of biotin biosynthesis	Host	up-regulated by phage l gene Q product (Krell et al., 1972)
ECD_RS04015	11.0885	260	17	2.72127e-18	bioC	methyltransferase of biotin biosyntheis	Host	up-regulated by phage l gene Q product (Krell et al., 1972)
ECD_RS04020	17.0031	275	17	1.80765e-40	bioD	ATP-dependent dethiobiotin synthetase of biotin biosynthesis	Host	up-regulated by phage l gene Q product (Krell et al., 1972)
ECD_RS04025	2.48263	1210	422	1.74301e-38	uvrB	UvrB protein, subunit of nucleotide excision repair complex	Host
ECD_RS04040	2.18455	476	185	1.15431e-16	moaA	part of the moaABCDE operon, whose products participate in the synthesis of the molybdenum cofactor	Host
ECD_RS04045	2.25383	251	141	1.08385e-11	moaB	part of the moaABCDE operon, whose products participate in the synthesis of the molybdenum cofactor	Host
ECD_RS04050	2.18003	202	79	7.08345e-05	moaC	part of the moaABCDE operon, whose products participate in the synthesis of the molybdenum cofactor	Host
ECD_RS04070	3.91785	138	29	4.29575e-05	ybhM	putative protein	Host	up-regulated by H-NS C-terminal truncation (Ali et al., 2011); up-regulated by hns or hns/stpA deletion (Ueda et al., 2013)
ECD_RS04075	5.46832	107	16	9.94851e-13	ybhN	putative inner membrance protein	Host
ECD_RS04080	4.43089	103	19	2.12232e-10	clsB	cardiolipin synthase	Host
ECD_RS04085	5.31594	57	9	1.01875e-07	ybhP	endonuclease/exonuclease/ phosphatase family protein	Host
ECD_RS04465	2.11554	46	19	0.0298212	prophage gene	Prophage protein of tail S superfamily	prophage	up-regulated by T7 gp5.5 or by H-NS C-terminal truncation (Ali et al., 2011)
ECD_RS06040	2.23691	166	63	1.11474e-06	iraM	anti-adapter protein IraM that interacts with RssB to prevent degradation of the stress sigma factor RpoS	Host	up-regulated by T7 gp5.5 or by H-NS C-terminal truncation (Ali et al., 2011); upregulated by hns or hns/stpA deletion (Ueda et al., 2013)
ECD_RS06045	4.32245	40	8	0.000400194	hypothetical	hypothetical protein	Host
ECD_RS07125	3.58	28	3	0.0337987	sieB	Prophage superinfection exclusion protein B	prophage	up-regulated by T7 gp5.5 or by H-NS C-terminal truncation (Ali et al., 2011)
ECD_RS08865	2.58111	30	10	0.035576	hypothetical	hypothetical	Host
ECD_RS09875	2.38522	42220	14869	2.50409e-05	tRNA-Cys	tRNA-Cys	Host
ECD_RS11820	2.00409	402	170	4.83651e-09	evgS	acid-sensing system histidine kinase EvgS	Host	up-regulated by T7 gp5.5 (Ali et al, 2011); up-regulated by hns/stpA deletion (Ueda et al., 2013)
ECD_RS13195	2.30619	246	91	8.32422e-10	proV	proline/glycine betaine ABC transporter	Host	up-regulated by H-NS C-terminal truncation (Ali et al., 2011); H-NS repression in vivo (Bouffartigues et al., 2007)
ECD_RS17415	2.4529	52	18	8.17511e-05	yhiJ	uncharacterized protein	Host	up-regulated by T7 gp5.5 or by H-NS C-terminal truncation (Ali et al., 2011); up-regulated in hns/stpA deletion (Ueda et al., 2013)
ECD_RS17420	2.43252	48	17	0.00924692	yhiKL	uncharacterized protein	Host	up-regulated by T7 gp5.5 or by H-NS C-terminal truncation (Ali et al., 2011); upregulated by hns or hns/stpA deletion (Ueda et al., 2013)
ECD_RS17425	3.09	24	7	0.0481304	hypothetical	hypothetical protein	Host
ECD_RS17515	2.30822	86	32	0.00298887	slp	starvation lipoprotein Slp involved in acid resistance	Host	up-regulated by T7 gp5.5 or by H-NS C-terminal truncation (Ali et al., 2011); upregulated by hns or hns/stpA deletion (Uedaet al., 2013)
ECD_RS17545	2.78482	118	35	0.000410373	gadE	acid resistance transcriptional activator GadE	Host	up-regulated by T7 gp5.5 or by H-NS C-terminal truncation (Ali et al., 2011); upregulated by hns or hns/stpA deletion (Ueda et al., 2013)
ECD_RS17550	3.91625	71	15	1.79254e-06	hypothetical	hypothetical protein	Host
ECD_RS20725	2.26	44	17	0.00298887	espX5 pseudogene	T3SS effector pentapeptide repeat protein EspX5, frameshifted	Host
ECD_RS22015	2.41799	43	15	0.0285734	nanM	N-acetylneuraminate epimerase	Host	upregulated by hns or hns/stpA deletion (Ueda et al., 2013)
ECD_RS22215	2.00881	150	65	0.0326562	mcrC	5-methylcytosine-specific restriction endonuclease system specificity protein McrC	Host	up-regulated by T7 gp5.5 (Ali et al, 2011); up-regulated by hns/stpA deletion (Ueda et al., 2013)

## Sheet: Table S3
Hit #	PDBID_chain	Protein Name	Function	SCOP Classification	Pfam Family (residue range)	Species	Probability	E-value	P-value	Score	Identity	Similarity	Query HMM	Template	HMM
1	1BKB_A	Translation initiation factor 5A	Translation initiation factor	b.34.5.2, b.40.4.5	EF-P KOW-like domain (11-42), DNA-binding OB fold (72-135)	Pyrobaculum aerophilum	77.51	30	0.00062	25.31	13%	0.159	3-149	14-133	-136
2	4YTK_A	KOW1-Linker1 domain of Spt5	Transcription, elongation, RNA processing, protein-DNA		KOW motif (4-28)	Saccharomyces cerevisiae (strain ATCC 204508 / S288c)	60.00	35	0.00072	25.30	27%	0.435	3-48	1-37	-130
3	2EIF_A	Translation initiation factor EIF-5A	Translation OB-fold	b.34.5.2, b.40.4.5	EF-P KOW-like domain (14-43), DNA-binding OB fold (74-113)	Methanocaldococcus jannaschii	57.13	95	0.002	22.70	16%	0.160	3-149	16-131	-136
4	2DO3_A	Transcription elongation factor SPT5	KOW motif, NPPSFA	b.34.5.5	KOW motif (21-48)	Homo sapiens	52.49	26	0.00053	24.39	15%	0.295	1-30	16-42	-69
5	5XYM_U	50S ribosomal protein L32, 50S	Mycobacterium smegmatis ribosome, rRNA, rprotein		KOW motif (5-36), Ribosomal_L24 (38-105)	Mycobacterium smegmatis (strain ATCC 700084 / mc(2)155)	48.27	73	0.0015	22.99	22%	0.218	1-45	1-36	-105
6	4TSE_A	Mindbomb E3 ubiquitin protein ligase	E3 ubiquitin ligase, Notch pathway		SH3_15 (11-76) , SH3_15 (98-72)	Homo sapiens	47.42	100	0.0021	23.84	19%	0.166	2-72	97-169	-174
7	5MYJ_BX	30S ribosomal protein S2, 30S	Ribosome, 70S, lactoccocus lactis,		KOW motif (6-36), Ribosomal_L24 (38-99)	Lactococcus lactis subsp. cremoris MG1363	46.02	84	0.0018	22.58	25%	0.337	1-45	1-36	-101
8	1RI9_A	FYN-binding protein	SH3-LIKE, HELICALLY EXTENDED, SIGNALING PROTEIN	b.34.2.1	hSH3 (26-102)	Homo sapiens	38.71	60	0.0012	25.12	23%	0.337	20-71	62-100	-102
9	4Y4O_1Y	50S Ribosomal Protein L2, 50S	Ribosome, rRNA modifications, pseudouridine, rRNA		KOW motif (9-40)	Thermus thermophilus HB8	37.48	130	0.0027	22.00	25%	0.299	1-45	5-40	-110
10	1VQO_T	50S Ribosomal subunit	Ribosome 50S, PROTEIN-PROTEIN COMPLEX, RNA-RNA	b.34.5.1	KOW motif (46-76)	Haloarcula marismortui	34.82	130	0.0028	22.59	25%	0.397	1-45	41-76	-120

## Sheet: Table S4
Accession	Protein Name	Species	Genera	Subfamily	Max Score	Total Score	Query Cover	E value	% ident
NP_049626.1	MotB_modifier_of_transcription	Escherichia phage T4	Tequatrovirus	Tevenvirinae	236	236	1	3e-77	100
YP_009281350.1	modifier_of_transcription	Escherichia phage UFV-AREG1	Tequatrovirus	Tevenvirinae	237	237	1	1e-77	96.91
YP_009197442.1	hypothetical_protein	Escherichia phage slur07	Tequatrovirus	Tevenvirinae	235	235	1	1e-76	96.3
YP_009102484.1	hypothetical_protein_ECML134_008	Escherichia phage ECML-134	Tequatrovirus	Tevenvirinae	233	233	1	4e-76	96.3
YP_009110831.1	gp24	Shigella phage pSs-1	Tequatrovirus	Tevenvirinae	231	231	1	4e-75	95.06
YP_006986560.1	modifier_of_transcription	Escherichia phage vB_EcoM_ACG-C40	Tequatrovirus	Tevenvirinae	229	229	1	2e-74	89.57
YP_002854345.1	MotB	Escherichia phage RB14	Tequatrovirus	Tevenvirinae	227	227	1	9e-74	88.34
YP_009153612.1	modifier_of_transcription	Yersinia phage PST	Tequatrovirus	Tevenvirinae	228	228	1	3e-74	87.12
YP_009277652.1	transcriptional_regulator	Shigella phage SHFML-11	Tequatrovirus	Tevenvirinae	222	222	1	1e-71	86.5
YP_009618823.1	modifier_of_transcription	Shigella phage Sf21	Tequatrovirus	Tevenvirinae	222	222	1	1e-71	86.5
YP_004414909.1	putative_MotB	Shigella phage Shfl2	Tequatrovirus	Tevenvirinae	225	225	1	5e-73	90.18
YP_802951.1	MotB	Escherichia virus RB32	Tequatrovirus	Tevenvirinae	224	224	1	1e-72	87.88
YP_009284181.1	hypothetical_protein_HY03_0195	Escherichia phage HY03	Tequatrovirus	Tevenvirinae	222	222	1	1e-71	87.27
YP_009148461.1	putative_transcription_regulator	Escherichia phage HY01	Tequatrovirus	Tevenvirinae	221	221	1	2e-71	86.67
YP_009030896.1	modifier_of_transcription	Escherichia phage vB_EcoM_112	Tequatrovirus	Tevenvirinae	218	218	1	5e-70	84.85
YP_009149249.1	protein_of_unknown_function	Yersinia phage phiD1	Tequatrovirus	Tevenvirinae	214	214	1	2e-68	89.57
YP_009288377.1	transcriptional_regulator	Shigella phage SHBML-50-1	Tequatrovirus	Tevenvirinae	213	213	1	3e-68	90.18
YP_009180782.1	hypothetical_protein	Escherichia phage slur14	Tequatrovirus	Tevenvirinae	210	210	1	7e-67	87.73
YP_009209752.1	modifier_of_transcription	Escherichia phage vB_EcoM_VR25	Gaprivervirus	Tevenvirinae	224	224	0.99	2e-72	60.98
YP_004063692.1	MotB_modifier_of_transcription	Escherichia phage vB_EcoM_VR7	Gaprivervirus	Tevenvirinae	220	220	0.99	9e-71	59.15
YP_009213848.1	modifier_of_transcription	Escherichia phage vB_EcoM_VR26	Gaprivervirus	Tevenvirinae	217	217	1	8e-70	54.55
YP_003934636.1	modifier_of_transcription	Shigella phage SP18	Gaprivervirus	Tevenvirinae	216	216	1	3e-69	52.73
YP_009323906.1	modifier_of_transcription	Escherichia phage MX01	Dhakavirus	Tevenvirinae	212	212	0.99	3e-67	54.05
YP_007004168.1	modifier_of_transcription	Escherichia phage Bp7	Dhakavirus	Tevenvirinae	211	211	0.99	4e-67	54.05
YP_003734158.1	motB_gene_product	Enterobacteria phage IME08	Dhakavirus	Tevenvirinae	207	207	0.99	2e-65	52.97
YP_009205704.1	modifier_of_transcription	Escherichia phage vb_EcoM-VR5	Dhakavirus	Tevenvirinae	211	211	0.99	7e-67	52.97
YP_009323209.1	modifier_of_transcription	Escherichia phage WG01	Dhakavirus	Tevenvirinae	211	211	0.99	3e-67	47.03
YP_001595137.1	MotB_modifier_of_transcription	Escherichia phage JS98	Dhakavirus	Tevenvirinae	209	209	0.99	2e-66	47.57
YP_009207189.1	modifier_of_transcription	Escherichia phage vB_EcoM_VR20	Gaprivervirus	Tevenvirinae	206	206	1	3e-65	53.94
YP_002922357.1	MotB_modifier_of_transcription	Escherichia phage JS10	Dhakavirus	Tevenvirinae	171	171	0.98	2e-51	38.74
YP_009098397.1	modifier_of_transcription	Escherichia phage RB3	Tequatrovirus	Tevenvirinae	210	210	0.99	5e-67	45.96
YP_002853966.1	MotB	Enterobacteria phage RB51	Tequatrovirus	Tevenvirinae	209	209	0.99	8e-67	45.96
YP_009619215.1	modifier_of_transcription	Shigella phage Sf24	Tequatrovirus	Tevenvirinae	209	209	0.99	1e-66	45.96
YP_007004393.1	modifier_of_transcription	Escherichia phage ime09	Tequatrovirus	Tevenvirinae	207	207	1	8e-66	45.68
YP_009592953.1	hypothetical_protein_ECTP3_00396	Escherichia coli O157 typing phage 3	Mosigvirus	Tevenvirinae	208	208	0.99	3e-66	45.34
YP_009056603.1	modifier_of_transcription	Escherichia phage vB_EcoM_PhAPEC2	Mosigvirus	Tevenvirinae	205	205	0.99	3e-65	45.96
YP_009037492.1	modifier_of_transcription	Escherichia phage vB_EcoM_JS09	Mosigvirus	Tevenvirinae	205	205	0.99	5e-65	44.72
NP_861701.1	MotB_modifier_of_transcription	Escherichia phage RB69	Mosigvirus	Tevenvirinae	205	205	0.99	5e-65	45.34
YP_009289008.1	transcriptional_regulator	Shigella phage SHSML-52-1	Mosigvirus	Tevenvirinae	204	204	0.99	6e-65	45.34
YP_009224978.1	modifier_of_transcription	Escherichia phage APCEc01	Mosigvirus	Tevenvirinae	207	207	0.99	6e-66	47.2
YP_009100553.1	transcription_factor_MotB	Shigella phage Shf125875	Mosigvirus	Tevenvirinae	209	209	0.97	2e-66	56.33
YP_009037493.1	hypothetical_protein_JS09_0170	Escherichia phage vB_EcoM_JS09	Mosigvirus	Tevenvirinae	156	156	1	7e-46	36.2
YP_009608392.1	hypothetical_protein	Escherichia phage ST0	Mosigvirus	Tevenvirinae	152	152	1	2e-44	35.58
YP_009224979.1	hypothetical_protein_APCEc01_019	Escherichia phage APCEc01	Mosigvirus	Tevenvirinae	152	152	1	2e-44	37.42
YP_002853965.1	hypothetical_protein_RB51ORF010	Enterobacteria phage RB51	Tequatrovirus	Tevenvirinae	151	151	1	8e-44	34.97
YP_009619214.1	hypothetical_protein_Sf24_gp134	Shigella phage Sf24	Tequatrovirus	Tevenvirinae	151	151	1	9e-44	35.58
NP_861700.1	RB69ORF010c_similar_to_motB	Escherichia phage RB69	Mosigvirus	Tevenvirinae	154	154	0.99	4e-45	37.65
YP_009100552.1	hypothetical_protein	Shigella phage Shf125875	Mosigvirus	Tevenvirinae	152	152	0.99	1e-44	37.04
YP_009289009.1	transcriptional_regulator	Shigella phage SHSML-52-1	Mosigvirus	Tevenvirinae	152	152	0.99	1e-44	37.04
YP_009592954.1	hypothetical_protein_ECTP3_00397	Escherichia coli O157 typing phage 3	Mosigvirus	Tevenvirinae	151	151	1	5e-44	36.2
YP_009056602.1	hypothetical_protein_PhAPEC2_10	Escherichia phage vB_EcoM_PhAPEC2	Mosigvirus	Tevenvirinae	151	151	1	6e-44	35.58
YP_009592952.1	hypothetical_protein_ECTP3_00395	Escherichia coli O157 typing phage 3	Mosigvirus	Tevenvirinae	145	145	0.87	3e-41	24.65
YP_009608391.1	hypothetical_protein	Escherichia phage ST0	Mosigvirus	Tevenvirinae	144	144	0.87	4e-41	25.35
YP_009037491.1	hypothetical_protein_JS09_0168	Escherichia phage vB_EcoM_JS09	Mosigvirus	Tevenvirinae	143	143	0.87	2e-40	24.65
YP_009619216.1	hypothetical_protein_Sf24_gp136	Shigella phage Sf24	Tequatrovirus	Tevenvirinae	144	144	0.87	7e-41	23.94
YP_009056604.1	hypothetical_protein_PhAPEC2_12	Escherichia phage vB_EcoM_PhAPEC2	Mosigvirus	Tevenvirinae	143	143	0.87	1e-40	23.94
YP_009224977.1	hypothetical_protein_APCEc01_017	Escherichia phage APCEc01	Mosigvirus	Tevenvirinae	142	142	0.87	2e-40	24.65
YP_009289007.1	transcriptional_regulator	Shigella phage SHSML-52-1	Mosigvirus	Tevenvirinae	142	142	0.87	3e-40	24.65
YP_009100554.1	hypothetical_protein	Shigella phage Shf125875	Mosigvirus	Tevenvirinae	142	142	0.87	3e-40	24.65
YP_002853967.1	hypothetical_protein_RB51ORF012	Enterobacteria phage RB51	Tequatrovirus	Tevenvirinae	139	139	0.67	4e-39	24.55
NP_861703.1	MotB.1_conserved_hypothetical_protein	Escherichia phage RB69	Mosigvirus	Tevenvirinae	67.8	67.8	0.63	2e-11	17.31
YP_009180783.1	hypothetical_protein	Escherichia phage slur14	Tequatrovirus	Tevenvirinae	128	128	0.64	2e-34	25.47
YP_009277653.1	transcriptional_regulator	Shigella phage SHFML-11	Tequatrovirus	Tevenvirinae	127	127	0.64	5e-34	24.53
YP_009288378.1	transcriptional_regulator	Shigella phage SHBML-50-1	Tequatrovirus	Tevenvirinae	126	126	0.64	6e-34	24.53
YP_004414910.1	putative_MotB.1	Shigella phage Shfl2	Tequatrovirus	Tevenvirinae	123	123	0.64	1e-32	25.47
YP_009149250.1	protein_of_unknown_function	Yersinia phage phiD1	Tequatrovirus	Tevenvirinae	123	123	0.64	1e-32	25.47
YP_009197441.1	hypothetical_protein	Escherichia phage slur07	Tequatrovirus	Tevenvirinae	108	108	0.94	5e-27	19.61
YP_009614934.1	hypothetical_protein_Sf22_gp182	Shigella phage Sf22	Tequatrovirus	Tevenvirinae	108	108	0.94	6e-27	19.61
YP_009098398.1	hypothetical_protein_RB3_012	Escherichia phage RB3	Tequatrovirus	Tevenvirinae	106	106	0.94	3e-26	19.61
YP_009281351.1	hypothetical_protein_AREG1_g011	Escherichia phage UFV-AREG1	Tequatrovirus	Tevenvirinae	107	107	0.64	9e-27	21.9
NP_049627.1	MotB.1_hypothetical_protein	Escherichia phage T4	Tequatrovirus	Tevenvirinae	56.3	56.3	0.48	3e-07	12.66
YP_009836809.1	transcriptional_regulator	Klebsiella phage vB_Kpn_F48	unclassified Tevenvirinae	Tevenvirinae	117	117	0.95	9e-31	28.39
YP_009850199.1	transcription_regulatory_protein	Klebsiella phage Marfa	unclassified Tevenvirinae	Tevenvirinae	116	116	0.96	2e-30	27.39
YP_009190171.1	modifier_of_transcription	Edwardsiella phage PEi20	unclassified Tevenvirinae	Tevenvirinae	141	141	0.98	6e-40	26.06
YP_009856006.1	modifier_of_transcription	Enterobacter phage vB_EclM_CIP9	unclassified Tevenvirinae	Tevenvirinae	135	135	0.93	2e-37	26.75
YP_009211431.1	hypothetical_protein_PM2_010	Pectobacterium bacteriophage PM2	unclassified Tevenvirinae	Tevenvirinae	124	124	0.91	3e-33	23.64
NP_861702.1	RB69ORF012c_hypothetical_protein	Escherichia phage RB69	Mosigvirus	Tevenvirinae	46.3	46.3	0.15	0.0004	40
YP_002922358.1	MotB.1_hypothetical_protein	Escherichia phage JS10	Dhakavirus	Tevenvirinae	130	130	0.75	3e-35	24.43
YP_001595138.1	MotB.1_hypothetical_protein	Escherichia phage JS98	Dhakavirus	Tevenvirinae	127	127	0.75	5e-34	24.43
YP_009202742.1	hypothetical_protein_QL01_11	Escherichia phage QL01	Dhakavirus	Tevenvirinae	128	128	0.75	3e-34	25.19
YP_009323210.1	hypothetical_protein_WG01_11	Escherichia phage WG01	Dhakavirus	Tevenvirinae	124	124	0.75	6e-33	25.19
YP_009148462.1	transcription_regulator_MotB_domain-containing_protein	Escherichia phage HY01	Tequatrovirus	Tevenvirinae	122	122	0.8	4e-32	23.02
YP_006986561.1	hypothetical_protein_ACG-C40_0010	Escherichia phage vB_EcoM_ACG-C40	Tequatrovirus	Tevenvirinae	117	117	0.79	4e-30	23.36
YP_009102485.1	hypothetical_protein_ECML134_009	Escherichia phage ECML-134	Tequatrovirus	Tevenvirinae	112	112	0.8	4e-28	22.3
YP_003734159.1	motB.1_gene_product	Enterobacteria phage IME08	Dhakavirus	Tevenvirinae	119	119	0.82	8e-31	23.31
YP_009030897.1	hypothetical_protein_e112_013	Escherichia phage vB_EcoM_112	Tequatrovirus	Tevenvirinae	105	105	0.82	2e-25	20.3
YP_009290277.1	hypothetical_protein_vBEcoMUFV13_g011	Escherichia phage vB_EcoM-UFV13	Tequatrovirus	Tevenvirinae	104	104	0.82	3e-25	20.3
YP_002854346.1	RB32ORF010c_hypothetical_protein	Escherichia phage RB14	Tequatrovirus	Tevenvirinae	118	118	0.81	1e-30	21.97
YP_009279006.1	transcriptional_regulator	Shigella phage SHFML-26	Tequatrovirus	Tevenvirinae	117	117	0.81	2e-30	22.73
YP_009153613.1	hypothetical_protein	Yersinia phage PST	Tequatrovirus	Tevenvirinae	115	115	0.81	1e-29	22.73
YP_009110832.1	gp25	Shigella phage pSs-1	Tequatrovirus	Tevenvirinae	117	117	0.81	3e-30	22.73
YP_007004394.1	motB-like_protein	Escherichia phage ime09	Tequatrovirus	Tevenvirinae	115	115	0.81	2e-29	21.97
YP_802952.1	hypothetical_protein_RB32ORF010c	Escherichia virus RB32	Tequatrovirus	Tevenvirinae	113	113	0.81	1e-28	21.97
YP_009284180.1	hypothetical_protein_HY03_0194	Escherichia phage HY03	Tequatrovirus	Tevenvirinae	113	113	0.82	2e-28	21.8
YP_007004167.1	hypothetical_protein_EpBp7_0126	Escherichia phage Bp7	Dhakavirus	Tevenvirinae	120	120	0.82	8e-32	22.56
YP_009323907.1	hypothetical_protein_MX01_10	Escherichia phage MX01	Dhakavirus	Tevenvirinae	132	132	0.75	4e-35	25.19
YP_009205705.1	hypothetical_protein_VR5_011	Escherichia phage vb_EcoM-VR5	Dhakavirus	Tevenvirinae	122	122	0.84	4e-31	21.92
YP_003934637.1	hypothetical_protein_SP18_gp012	Shigella phage SP18	Gaprivervirus	Tevenvirinae	97.1	97.1	0.35	1e-21	35.09
YP_009207190.1	hypothetical_protein_VR20_011	Escherichia phage vB_EcoM_VR20	Gaprivervirus	Tevenvirinae	97.1	97.1	0.35	2e-21	35.09
YP_004063693.1	MotB.1_conserved_hypothetical_protein	Escherichia phage vB_EcoM_VR7	Gaprivervirus	Tevenvirinae	96.7	96.7	0.35	2e-21	35.09
YP_009209753.1	hypothetical_protein_VR25_011	Escherichia phage vB_EcoM_VR25	Gaprivervirus	Tevenvirinae	96.3	96.3	0.35	3e-21	35.09
YP_009213849.1	hypothetical_protein_VR26_012	Escherichia phage vB_EcoM_VR26	Gaprivervirus	Tevenvirinae	96.3	96.3	0.35	3e-21	35.09
WP_080181608.1	hypothetical protein	Salmonella enterica	Salmonella	Enterobacteriaceae	231	231	1	3e-75	97.53
WP_088209795.1	hypothetical protein	Escherichia coli	Escherichia	Enterobacteriaceae	229	229	1	1e-74	96.3
WP_100771374.1	hypothetical protein	Bacillus cereus	Bacillus	Bacillaceae	228	228	1	3e-74	90.18
WP_171921517.1	hypothetical protein	Escherichia coli	Escherichia	Enterobacteriaceae	223	223	1	6e-72	87.88
WP_016059244.1	hypothetical protein	Escherichia coli	Escherichia	Enterobacteriaceae	210	210	1	5e-67	87.73
WP_016059245.1	hypothetical protein	Escherichia coli	Escherichia	Enterobacteriaceae	123	123	0.64	9e-33	25.47
WP_154708931.1	hypothetical protein	Salmonella enterica	Salmonella	Enterobacteriaceae	123	123	0.64	1e-32	25.47
WP_080181610.1	hypothetical protein	Salmonella enterica	Salmonella	Enterobacteriaceae	122	122	0.64	2e-32	25.47
WP_100771372.1	hypothetical protein	Bacillus cereus	Bacillus	Bacillaceae	116	116	0.81	1e-29	21.97
WP_171921518.1	hypothetical protein	Escherichia coli	Escherichia	Enterobacteriaceae	109	109	0.82	3e-27	21.8

## Sheet: Table S5
Accession	Protein Name	Species	Max Score	Total Score	Query Cover	E value	% Identity	Organism	Strain	Refseq Assembly	BioSample Geographic location	BioSample Isolation Source	BioSample Environmental Context
WP_080181608.1	hypothetical protein	Salmonella enterica	231	231	1	3e-75	97.53	Salmonella enterica subsp. enterica serovar Dublin	NCTR-SF853	GCF_002061505.1	Arizona, USA	Diagnostic	Bos taurus
								Salmonella enterica subsp. enterica serovar Heidelberg	NCTR-SF826	GCF_002061535.1	Georgia, USA	Ground Meat	Meleagris gallopavo
WP_088209795.1	hypothetical protein	Escherichia coli	229	229	1	1e-74	96.3	Escherichia coli	E38	GCF_002196645.1	Shandong Province, China	Soil
WP_100771374.1	hypothetical protein	Bacillus cereus	228	228	1	3e-74	90.18	Bacillus cereus	6113	GCF_002811445.1	China	Homo sapiens vomit
WP_171921517.1	hypothetical protein	Escherichia coli	223	223	1	6e-72	87.88	Escherichia coli	FH129	GCF_013182975.1	Australia	cell culture	Poultry farm
								Escherichia coli	FH126	GCF_013183005.1	Australia	Cell culture	Poultry farm
								Escherichia coli	FH119	GCF_013183115.1	Australia	Cell culture	Poultry farm
WP_016059244.1	hypothetical protein	Escherichia coli	210	210	1	5e-67	87.73	Salmonella enterica subsp. enterica serovar Braenderup	238375	GCA_008908045.1	United Kingdom	Homo sapiens
								Salmonella enterica subsp. enterica	85719	GCA_010636065.1	Midlands and east England, United Kingdom	Homo sapiens
								Escherichia coli	550117	GCA_012178725.1	United Kingdom	Homo sapiens
								Escherichia coli	273507	GCA_012551655.1	United Kingdom	Homo sapiens
								Escherichia coli	PNUSAE004037	GCA_012628545.1	United States
								Shigella sonnei	705273	GCA_013895525.1	United Kingdom	Homo sapiens
								Escherichia coli O157:H7	ZZb1	GCA_013403205.1	Montreal, Canada		10^9 phage AR1 infection rep 1
								Escherichia coli O157:H7	ZZb4	GCA_013403045.1	Montreal, Canada		10^9 phage AR1 infection rep 4
								Escherichia coli O157:H7	ZZb1	GCF_013403205.1	Montreal, Canada		10^9 phage AR1 infection rep 1
								Escherichia coli O157:H7	ZZb4	GCF_013403045.1	Montreal, Canada		10^9 phage AR1 infection rep 4
								Escherichia phage AR1	AR1	GCA_001310115.1
								Enterobacteria phage T2	T2	GCA_013150865.1	USA
								Escherichia phage wV7		GCA_000900835.1
								Escherichia coli O157 typing phage 7		GCA_003328745.1
								Enterobacteria phage Kha5h		GCA_003606075.1
								Escherichia phage T2		GCA_003094435.1
								Shigella phage Sf22		GCA_002743575.1
								Escherichia phage T2		GCA_003613935.1
								Escherichia phage vB_EcoM_G4498		GCA_004521295.1
								Escherichia phage vB_EcoM_KAW1E185		GCA_005394515.1
								Shigella phage JK38	JK38	GCA_008214225.1
								Escherichia phage teqsoen		GCA_010121175.1
								Escherichia phage wV7		GCF_000900835.1
								Escherichia phage AR1	AR1	GCF_001310115.1
								Shigella phage Sf22		GCF_002743575.1
WP_016059245.1	hypothetical protein	Escherichia coli	123	123	0.64	9e-33	25.47	Salmonella enterica subsp. enterica	85719	GCA_010636065.1	Midlands and east England, United Kingdom	Homo sapiens
								Escherichia coli	273507	GCA_012551655.1	United Kingdom	Homo sapiens
								Escherichia coli	550117	GCA_012178725.1	United Kingdom	Homo sapiens
								Escherichia coli O157:H7	ZZb1	GCA_013403205.1	Montreal, Canada		10^9 phage AR1 infection rep 1
								Escherichia coli O157:H7	ZZb1	GCF_013403205.1	Montreal, Canada		10^9 phage AR1 infection rep 1
								Escherichia coli O157:H7	ZZb4	GCA_013403045.1	Montreal, Canada		10^9 phage AR1 infection rep 4
								Escherichia coli O157:H7	ZZb4	GCF_013403045.1	Montreal, Canada		10^9 phage AR1 infection rep 4
								Escherichia phage AR1	AR1	GCA_001310115.1
								Escherichia phage AR1	AR1	GCF_001310115.1
								Escherichia phage wV7		GCA_000900835.1
								Escherichia coli O157 typing phage 7		GCA_003328745.1
								Escherichia phage PE37		GCA_002609745.1
								Enterobacteria phage RB18		GCA_003369385.1
								Escherichia phage teqhal		GCA_010121155.
								Escherichia phage wV7		GCF_000900835.1
WP_154708931.1	hypothetical protein	Salmonella enterica	123	123	0.64	1e-32	25.47	Salmonella enterica subsp. enterica serovar Dublin	SE853	GCF_002723685.1	Arizona, USA		Cattle
WP_080181610.1	hypothetical protein	Salmonella enterica	122+D50:D56	122	0.64	2e-32	25.47	Salmonella enterica subsp. enterica serovar Dublin	NCTR-SF853	GCF_002061505.1	Arizona, USA	Diagnostic	Bos taurus
								Salmonella enterica subsp. enterica serovar Heidelberg	NCTR-SF826	GCF_002061535.1	Georgia, USA	Ground Meat	Meleagris gallopavo
WP_100771372.1	hypothetical protein	Bacillus cereus	116	116	0.81	1e-29	21.97	Bacillus cereus	6113	GCF_002811445.1	China	Homo sapiens vomit
WP_171921518.1	hypothetical protein	Escherichia coli	109	109	0.82	3e-27	21.8	Escherichia coli	FH129	GCF_013182975.1	Australia	Cell culture	Poultry farm
								Escherichia coli	FH126	GCF_013183005.1	Australia	Cell culture	Poultry farm
								Escherichia coli	FH119	GCF_013183115.1	Australia	Cell culture	Poultry farm

## Sheet: Table S6
Phage Name	Total Count	MotB Count	MotB.1 Count	Subfamily	Genera
Escherichia phage RB69	4	2	2	Tevenvirinae	Mosigvirus
Enterobacteria phage RB51	3	2	1	Tevenvirinae	Tequatrovirus
Escherichia coli O157 typing phage 3	3	2	1	Tevenvirinae	Mosigvirus
Escherichia phage APCEc01	3	2	1	Tevenvirinae	Mosigvirus
Escherichia phage vB_EcoM_JS09	3	2	1	Tevenvirinae	Mosigvirus
Escherichia phage vB_EcoM_PhAPEC2	3	2	1	Tevenvirinae	Mosigvirus
Shigella phage Sf24	3	2	1	Tevenvirinae	Tequatrovirus
Shigella phage Shf125875	3	2	1	Tevenvirinae	Mosigvirus
Shigella phage SHSML-52-1	3	2	1	Tevenvirinae	Mosigvirus
Enterobacteria phage IME08	2	1	1	Tevenvirinae	Dhakavirus
Escherichia phage Bp7	2	1	1	Tevenvirinae	Dhakavirus
Escherichia phage ECML-134	2	1	1	Tevenvirinae	Tequatrovirus
Escherichia phage HY01	2	1	1	Tevenvirinae	Tequatrovirus
Escherichia phage HY03	2	1	1	Tevenvirinae	Tequatrovirus
Escherichia phage ime09	2	1	1	Tevenvirinae	Tequatrovirus
Escherichia phage JS10	2	1	1	Tevenvirinae	Dhakavirus
Escherichia phage JS98	2	1	1	Tevenvirinae	Dhakavirus
Escherichia phage MX01	2	1	1	Tevenvirinae	Dhakavirus
Escherichia phage RB3	2	1	1	Tevenvirinae	Tequatrovirus
Escherichia phage slur07	2	1	1	Tevenvirinae	Tequatrovirus
Escherichia phage slur14	2	1	1	Tevenvirinae	Tequatrovirus
Escherichia phage ST0	2	1	1	Tevenvirinae	Mosigvirus
Escherichia phage UFV-AREG1	2	1	1	Tevenvirinae	Tequatrovirus
Escherichia phage vb EcoM-VR5	2	1	1	Tevenvirinae	Dhakavirus
Escherichia phage vB_EcoM_112	2	1	1	Tevenvirinae	Tequatrovirus
Escherichia phage vB_EcoM_ACG-C40	2	1	1	Tevenvirinae	Tequatrovirus
Escherichia phage vB_EcoM_VR7	2	1	1	Tevenvirinae	Gaprivervirus
Escherichia phage vB_EcoM_VR20	2	1	1	Tevenvirinae	Gaprivervirus
Escherichia phage vB_EcoM_VR25	2	1	1	Tevenvirinae	Gaprivervirus
Escherichia phage vB_EcoM_VR26	2	1	1	Tevenvirinae	Gaprivervirus
Escherichia phage WG01	2	1	1	Tevenvirinae	Dhakavirus
Escherichia virus RB14	2	1	1	Tevenvirinae	Tequatrovirus
Escherichia virus RB32	2	1	1	Tevenvirinae	Tequatrovirus
Escherichia virus T4	2	1	1	Tevenvirinae	Tequatrovirus
Shigella phage pSs-1	2	1	1	Tevenvirinae	Tequatrovirus
Shigella phage SHBML-50-1	2	1	1	Tevenvirinae	Tequatrovirus
Shigella phage Shfl2	2	1	1	Tevenvirinae	Tequatrovirus
Shigella phage SHFML-11	2	1	1	Tevenvirinae	Tequatrovirus
Shigella phage SP18	2	1	1	Tevenvirinae	Gaprivervirus
Yersinia phage phiD1	2	1	1	Tevenvirinae	Tequatrovirus
Yersinia phage PST	2	1	1	Tevenvirinae	Tequatrovirus
Shigella phage Sf21	1	1	0	Tevenvirinae	Tequatrovirus
Edwardsiella phage PEi20	1	0	1	Tevenvirinae	unclassified Tevenvirinae
Enterobacter phage vB_EcoM_CIP9	1	0	1	Tevenvirinae	unclassified Tevenvirinae
Escherichia phage QL01	1	0	1	Tevenvirinae	Dhakavirus
Escherichia phage vB EcoM-UFV13	1	0	1	Tevenvirinae	Tequatrovirus
Klebsiella phage Marfa	1	0	1	Tevenvirinae	unclassified Tevenvirinae
Klebsiella phage vB Kpn F48	1	0	1	Tevenvirinae	unclassified Tevenvirinae
Pectobacterium bacteriophage PM2	1	0	1	Tevenvirinae	unclassified Tevenvirinae
Shigella phage Sf22	1	0	1	Tevenvirinae	Tequatrovirus
Shigella phage SHFML-26	1	0	1	Tevenvirinae	Tequatrovirus
